# Supplementary material for: Comparative analysis of cervical spine pain and mobility in car versus motorbike drivers: a cross-sectional study
Source: PeerJ. 2026 Apr 9;14:e21049. doi: 10.7717/peerj.21049 (PMC13070313; doi:10.7717/peerj.21049)
Supplement: Supplemental Information 2 [file peerj-14-21049-s002.xlsx]

## Sheet: Sheet1
Age	Gender	Driver	Driving experience (Year)	Weekly Driving hours	VAS	Flexion	Extension	RSF	LSF	RSR	LSR
35	Male	Car	15	14.5	4	52	48	40	40	75	74
42	Female	Car	10	15.2	3	54	49	42	42	78	76
35	Male	Car	13	16	5	51	46	39	38	74	73
38	Male	Car	11	14.8	6	49	45	37	36	72	71
35	Female	Car	12	13.5	2	51	47	39	39	74	73
38	Male	Car	18	15.7	4	50	46	38	37	73	72
42	Male	Car	12	16.3	5	48	44	36	35	71	70
37	Female	Car	14	14	3	55	50	43	43	79	78
41	Male	Car	17	15.9	4	50	46	38	38	73	72
40	Male	Car	21	16.5	6	47	43	34	34	69	68
36	Female	Car	13	13.2	2	53	49	41	41	76	75
35	Male	Car	19	17.1	5	47	43	34	34	69	68
47	Male	Car	22	15.8	7	49	45	36	36	71	70
38	Female	Car	15	14.4	4	56	51	44	44	80	79
44	Male	Car	23	16.2	6	48	44	35	35	70	69
34	Male	Car	12	13	3	46	42	33	33	68	67
46	Male	Car	20	17.5	5	51	47	39	39	74	73
40	Female	Car	12	14.7	4	48	44	36	36	71	70
32	Male	Car	14	15.3	5	47	43	34	34	69	68
42	Male	Car	24	16.8	6	55	50	43	43	79	78
35	Female	Car	12	13.6	2	47	43	34	34	69	68
43	Male	Car	19	15.4	4	50	46	38	38	73	72
38	Male	Car	15	14.9	5	57	52	45	45	80	79
35	Male	Car	21	16.4	6	57	52	45	45	80	79
34	Female	Car	12	13.3	3	57	52	45	45	80	79
41	Male	Car	18	15.8	4	57	52	45	45	80	79
42	Male	Car	19	17	3	57	52	45	45	80	79
36	Female	Car	13	14.2	3	57	52	45	45	80	79
44	Male	Car	18	14	4	57	52	45	45	80	79
39	Male	Car	16	15.1	4	57	52	45	45	80	79
40	Male	Car	17	14.5	5	57	52	45	45	80	79
43	Male	Car	15	16.3	6	57	52	45	45	80	79
38	Male	Car	15	15	4	46	45	35	41	71	70
35	Female	Car	12	13.8	3	46	45	35	41	71	70
47	Male	Car	23	17.4	5	46	45	35	41	71	70
44	Male	Car	20	16.1	5	45	44	34	40	70	69
36	Female	Car	13	14.3	2	45	44	34	40	70	69
42	Male	Car	12	15.6	4	45	44	34	40	70	69
47	Male	Car	22	12	6	44	43	33	39	69	68
39	Female	Car	11	14.1	3	44	43	33	39	69	68
41	Male	Car	11	15.4	5	44	43	33	39	69	68
35	Male	Car	12	13.7	4	43	42	32	38	68	67
48	Male	Car	22	17.2	6	43	42	32	38	68	67
37	Female	Car	10	15	4	43	42	32	38	68	67
42	Male	Car	15	16	5	42	41	31	37	67	66
36	Male	Car	13	14.6	3	42	41	31	37	67	66
38	Female	Car	15	15.1	4	42	41	31	37	67	66
41	Male	Car	16	15	6	41	40	30	36	66	65
38	Male	Car	16	13	5	41	40	30	36	66	65
29	Female	Car	10	15.3	4	47	46	37	42	72	71
38	Male	Bike	15	13.8	5	46	45	35	41	71	70
30	Female	Bike	9	13.2	4	46	45	35	41	71	70
36	Male	Bike	13	14.5	4	45	44	34	40	70	69
27	Male	Bike	7	12.7	5	45	44	34	40	70	69
34	Male	Bike	12	14	4	45	44	34	40	70	69
38	Male	Bike	14	14.8	7	44	43	33	39	69	68
32	Male	Bike	10	13.3	5	44	43	33	39	69	68
40	Male	Bike	15	15	2	43	42	32	38	68	67
36	Male	Bike	8	12.5	4	43	42	32	38	68	67
35	Male	Bike	13	14.6	6	43	42	32	38	68	67
37	Female	Bike	14	14.2	3	42	41	31	37	67	66
31	Male	Bike	10	13.7	5	42	41	31	37	67	66
39	Male	Bike	15	15.3	8	41	40	30	36	66	65
33	Male	Bike	11	14	2	47	46	37	42	72	71
36	Male	Bike	13	14.7	7	47	46	37	42	72	71
30	Female	Bike	9	13.4	3	46	45	35	41	71	70
34	Male	Bike	12	14.5	3	46	45	35	41	71	70
41	Male	Bike	16	15.2	8	46	45	35	41	71	70
29	Male	Bike	8	13	4	45	44	34	40	70	69
35	Male	Bike	13	14.8	6	45	44	34	40	70	69
36	Female	Bike	11	14.1	7	45	44	34	40	70	69
38	Male	Bike	14	15	4	44	43	33	39	69	68
33	Male	Bike	16	13.7	5	44	43	33	39	69	68
40	Male	Bike	15	15.4	7	44	43	33	39	69	68
36	Male	Bike	14	14.5	6	43	42	32	38	68	67
31	Female	Bike	16	13.3	4	43	42	32	38	68	67
38	Male	Bike	16	14.7	6	43	42	32	38	68	67
37	Male	Bike	14	15.1	5	42	41	31	37	67	66
33	Male	Bike	9	13.5	3	42	41	31	37	67	66
39	Male	Bike	15	15.6	6	41	40	30	36	66	65
33	Female	Bike	11	14	3	41	40	30	36	66	65
35	Male	Bike	13	14.8	4	47	46	37	42	72	71
32	Male	Bike	10	13.6	3	47	46	37	42	72	71
38	Male	Bike	14	15.2	6	46	45	35	41	71	70
34	Male	Bike	12	14.4	3	46	45	35	41	71	70
31	Female	Bike	10	13.4	4	46	45	35	41	71	70
36	Male	Bike	13	15	3	45	44	34	40	70	69
33	Male	Bike	11	14.2	3	45	44	34	40	70	69
39	Male	Bike	15	15.5	8	45	44	34	40	70	69
32	Male	Bike	10	14	6	44	43	33	39	69	68
35	Female	Bike	13	14.7	7	44	43	33	39	69	68
31	Male	Bike	9	13.5	3	43	42	32	38	68	67
37	Male	Bike	14	15.1	7	43	42	32	38	68	67
34	Male	Bike	12	14.3	6	43	42	32	38	68	67
38	Male	Bike	14	15.4	8	51	47	39	39	74	73
33	Male	Bike	16	14	6	50	46	38	37	73	72
35	Female	Bike	13	13	7	55	50	43	43	79	78
36	Male	Bike	13	14	5	47	43	34	34	69	68
32	Male	Bike	10	13.7	6	44	43	33	39	69	68
34	Female	Bike	12	14.5	4	43	42	32	38	68	67
